# Supplementary material for: Ruminants reveal Eocene Asiatic palaeobiogeographical provinces as the origin of diachronous mammalian Oligocene dispersals into Europe
Source: Sci Rep. 2021 Sep 6;11:17710. doi: 10.1038/s41598-021-96221-x (PMC8421421; doi:10.1038/s41598-021-96221-x)
Supplement: Supplementary file 1 — Supplementary Information. [file 41598_2021_96221_MOESM1_ESM.zip › Supplementary data 1/Table S1.xlsx]

## Sheet: Table S1
	p1		p2		p3		p4		m1		m2		m3			P2		P3		P4		M1		M2		M3			D4
Krabimeryx gracilis																						6.5	7.6	8.8	9.1	8.4	10.4
IVPP V 6546 right											8.5	5.2	11.5	4.9								6.5	8.1		9.4	8.4	10.8
IVPP V 6546 left
IVPP V 6549													11.4	4.8
IVPP V 6550									7.1	4.5		5.3
Chiyoumeryx shinaoensis
IVPP V 6531			8	2.8	9.1		8.3		7.4	4.6	8	5.7	13.1	5.4
IVPP V 6532																					7	7.1	9.3	9.3	11	10.2	10.6
IVPP V 6533			5.8	2.7	8.1	3.6	8.1	3.8	6.5	4.5	7.8	5.2		5.4
IVPP V 6534									7.7	4.6	8.3	5.2	12.5	5.5
IVPP V 6535									7.3	4.8	7.8	5.8	13.3	6.1
IVPP V 6536							8.5	3.7	6	4.8	7.?	5.5		5.9
IVPP V 6537							8.4	3.8	7.5	5
IVPP V 6538							9	3.4
IVPP V 6539																		9.3	6	5.?				8	9.1
IVPP V 6540																				5.6	6.8	8.4	7.7	9.5	9.6
IVPP V 6541																								9.1	10.5	10.1	10.5
IVPP V 6542																		8.7	7	6.5	7.4
IVPP V 6543																						9.7	9.6						7.4	9.1
IVPP V 6544																										10.3	10.5
IVPP V 6545																				6.7	7.5	8.5	9.3	9.5	10.6	10	11
Chiyoumeryx flavimperatoris
IVPP V 6547							6.1	2.8	5.5	3.9	6.2	4.2	9.6	4.7
IVPP V 6548							5.2	2.8	4.9	4	6.1		8.7	4
IVPP V 2600								2.6	5.1	3.9	6.8	4.6
Iberomeryx miaoi
IVPP V 6551									5.1	3.5	5.2	4.1	8	4.1
